# Supplementary material for: Genotype‐aggregated planting improves yield in Jerusalem artichoke (Helianthus tuberosus) due to self/non‐self‐discrimination
Source: Evol Appl. 2018 Nov 29;12(3):508–18. doi: 10.1111/eva.12735 (PMC6383731; doi:10.1111/eva.12735)
Supplement: Supplementary file 10 [file EVA-12-508-s010.xlsx]

## Sheet: Sheet1
				40 DAT in 2015			30 DAT in 2017			80 DAT in 2015			60 DAT in 2017
		response variables	explanatory variables	deviance	d.f	p-value	deviance	d.f	p-value	deviance	d.f	p-value	deviance	d.f	p-value
		Height	Self-identity	0.137	1	0.711255	2.1767	1	0.14011	0.003	1	0.956344	6.4459	1	0.01112
			DG vs. DP	3.3007	1	0.069251	0.0795	1	0.77795	10.1519	1	0.001441	1.3037	1	0.25354
			pair ID	54.5141	27	0.001316	44.2566	27	0.01945	63.7443	27	8.346e-05	34.3264	26	0.127
			Initial weight	1.1655	1	0.280324	0.5768	1	0.44756	6.5024	1	0.010773	2.846	1	0.0916
		Aboveground dry weight	Self-identity	0.1684	1	0.681506	1.5402	1	0.2146	0.2514	1	0.616068	1.7692	1	0.1835
			DG vs. DP	4.0266	1	0.044789	0.1834	1	0.6684	3.1436	1	0.076228	0.9319	1	0.3344
			pair ID	28.7739	27	0.371946	14.3749	27	0.9773	37.7071	27	0.082607	28.7493	26	0.3226
			Initial weight	8.2178	1	0.004148	0.0062	1	0.9372	10.0151	1	0.001553	0.005	1	0.9437
		Root dry weight	Self-identity	20.9439	1	4.729e-06	9.769	1	0.001775	3.1869	1	0.07423	8.6184	1	0.003328
			DG vs. DP	0.2506	1	0.61662	1.2331	1	0.26681	2.4956	1	0.114168	4.2586	1	0.039051
			pair ID	11.9539	27	0.99447	18.3197	27	0.893446	40.2049	27	0.049019	40.3587	26	0.035962
			Initial weight	3.6171	1	0.05719	0.5139	1	0.473459	9.0957	1	0.002562	0.038	1	0.845423
		Tuber dry weight	Self-identity	1.9522	1	0.1623	2.1359	1	0.143888	1.0598	1	0.30327	0.0066	1	0.9351
			DG vs. DP	0.3103	1	0.5775	5.2218	1	0.022306	2.021	1	0.15513	1.7412	1	0.187
			pair ID	17.1523	27	0.9273	52.2486	27	0.002477	46.7132	27	0.01065	20.7082	26	0.7569
			Initial weight	0.5604	1	0.4541	4.9978	1	0.02538	1.89	1	0.1692	0.2856	1	0.5931
		Total weight	Self-identity	0.866	1	0.352077	2.542	1	0.1109	1.2139	1	0.270558	0.0673	1	0.7953
			DG vs. DP	1.1182	1	0.290315	0.3652	1	0.5456	3.395	1	0.065393	1.9937	1	0.158
			pair ID	13.1534	27	0.988235	14.7241	27	0.9731	46.2735	27	0.011887	26.2627	26	0.4487
			Initial weight	6.7892	1	0.009171	0.1555	1	0.6933	7.3784	1	0.006601	0.0338	1	0.8541
		Allocation to tuber	Self-identity	3.318	1	0.06853	4.6462	1	0.0311225	1.2777	1	0.2583	0.0019	1	0.964939
			DG vs. DP	0.1704	1	0.67973	7.9224	1	0.0048825	0.3329	1	0.5639	0.3631	1	0.546783
			pair ID	17.8598	27	0.90775	60.6991	27	0.0002135	32.446	27	0.216	23.801	26	0.587345
			root weight	0.298	1	0.58515	0	1	0.994927	0.4245	1	0.5147	1.0228	1	0.311847
			aboveground weight	1.3031	1	0.25366	3.9653	1	0.0464471	4.416	1	0.0356	7.547	1	0.006011
			initial weight	0	1	0.9952	6.193	1	0.0128258	0.5168	1	0.4722	0.4289	1	0.512525
		Allocation to root	Self-identity	32.1514	1	1.426e-08	13.9244	1	0.0001903	8.9194	1	0.002822	7.0683	1	0.007846
			DG vs. DP	2.2796	1	0.1311	0.2817	1	0.595569	0.001	1	0.974624	0.2878	1	0.591612
			pair ID	18.9492	27	0.8718	37.0599	27	0.0939552	29.3214	27	0.34549	28.8447	26	0.318192
			total weight	16.7533	1	4.257e-05	66.6206	1	3.291e-16	7.0857	1	0.00777	18.2914	1	1.896e-05
			aboveground weight	0.6126	1	0.4338	31.2446	1	2.275e-08	1.0168	1	0.313274	6.4021	1	0.011398
			initial weight	0.0603	1	0.806	0.405	1	0.524518	1.8594	1	0.17269	0.3777	1	0.53885
		Allocation to belowground	Self-identity	35.1327	1	3.08e-09	3.9545	1	0.04675	1.9688	1	0.16057	10.7787	1	0.001027
			DG vs. DP	15.5513	1	8.03e-05	0.0851	1	0.7705	0.9598	1	0.32725	0.7125	1	0.398603
			pair ID	73.4707	27	3.539e-06	32.2563	27	0.22272	44.9748	27	0.01636	35.9865	26	0.091918
			total weight	149.4	1	3.539e-06	149.658	1	3.539e-06	479.284	1	3.539e-06	96.0457	1	3.539e-06
			aboveground weight	we excluded this explanatory variable from the model because the model did not converged, probably due to the high collinearity with total weight.
			initial weight	1.5761	1	0.2093	3.8575	1	0.04952	0.9907	1	0.31956	0.0718	1	0.78878
