# Supplementary material for: Genotype‐aggregated planting improves yield in Jerusalem artichoke (Helianthus tuberosus) due to self/non‐self‐discrimination
Source: Evol Appl. 2018 Nov 29;12(3):508–18. doi: 10.1111/eva.12735 (PMC6383731; doi:10.1111/eva.12735)
Supplement: Supplementary file 11 [file EVA-12-508-s011.xlsx]

## Sheet: Sheet1
		Supplementary Table 2
		Generalized linear mixed model (GLMM) and Generalized liner model (GLM) analyses of the field experiment with paired plants. CV represents the coefficient of variance.
	Model	Response variables	Explanatory variables	deviance	d.f	p-value
	GLMM	Height	Self-identity × single or pair	13.9692	1	< 0.001
			DG vs. DP × single or pair	1.1048	1	0.293216
			Single or pair	7.8247	1	0.0051536
			Self-identity	1.0547	1	0.304424
			DG vs. DP	1.0463	1	0.306367
			Genotype	216.707	57	< 0.001
			Initial weight	0.0872	1	0.76778
		Stem diameter	Self-identity × single or pair	7.0737	1	0.007822
			DG vs. DP × single or pair	0.1867	1	0.665703
			Single or pair	69.5625	1	< 0.001
			Self-identity	3.624	1	0.056953
			DG vs. DP	0.3423	1	0.558532
			Genotype	83.1468	57	0.01351
			Initial weight	0.1753	1	0.675441
		Aboveground fresh weight	Self-identity × single or pair	0.6696	1	0.413202
			DG vs. DP × single or pair	0.015	1	0.902478
			Single or pair	145.547	1	< 0.001
			Self-identity	0	1	0.995275
			DG vs. DP	4.446	1	0.0349824
			Genotype	102.495	57	< 0.001
			Initial weight	0.2391	1	0.624857
		Root fresh weight	Self-identity × single or pair	3.0164	1	0.082425
			DG vs. DP × single or pair	0.1798	1	0.671522
			Single or pair	83.997	1	< 0.001
			Self-identity	0.5917	1	0.441765
			DG vs. DP	10.0015	1	0.001564
			Genotype	119.731	57	< 0.001
			Initial weight	0.1413	1	0.70696
		Tuber fresh weight	Self-identity × single or pair	4.106	1	0.0427309
			DG vs. DP × single or pair	0.8291	1	0.362538
			Single or pair	80.7327	1	< 0.001
			Self-identity	5.6133	1	0.0178243
			DG vs. DP	0.594	1	0.440868
			Genotype	102.331	57	0.0002159
			Initial weight	3.5116	1	0.0609413
		Total fresh weight	Self-identity × single or pair	2.3235	1	0.12743
			DG vs. DP × single or pair	0.2366	1	0.62667
			Single or pair	204.366	1	< 0.001
			Self-identity	1.2249	1	0.26839
			DG vs. DP	3.832	1	0.05028
			Genotype	130.376	57	1.123e-07
			Initial weight	1.97	1	0.16044
		allocation to tuber	Self-identity × single or pair	9.0871	1	0.002574
			DG vs. DP × single or pair	0.6193	1	0.431325
			Single or pair	4.8391	1	0.027821
			Self-identity	5.5815	1	0.018151
			DG vs. DP	1.4146	1	0.234301
			aboveground weight	0.1167	1	0.73264
			root weight	17.6905	1	< 0.001
			Genotype	71.4947	57	0.093705
			Initial weight	5.2163	1	0.022377
		allocation to root	Self-identity × single or pair	12.1775	1	< 0.001
			DG vs. DP × single or pair	0.0145	1	0.904277
			Single or pair	3.9188	1	0.0477481
			Self-identity	0.1691	1	0.680881
			DG vs. DP	5.556	1	0.0184176
			aboveground weight	10.0319	1	0.0015386
			total weight	30.2067	1	3.884e-08
			Genotype	122.928	57	9.622e-07
			Initial weight	2.8494	1	0.0914093
		allocation to belowground	Self-identity × single or pair	2.3717	1	0.12356
			DG vs. DP × single or pair	0.8506	1	0.35639
			Single or pair	16.1558	1	< 0.001
			Self-identity	6.5226	1	0.01065
			DG vs. DP	0.086	1	0.76932
			aboveground weight	1.2209	1	0.26918
			total weight				we excluded the explanatory variable from the model because the model did not converged, probably due to the high collinearity.
			Genotype	79.7757	57	0.0249
			Initial weight	2.6205	1	0.10549
	GLM	CV of height	Self-identity × single or pair	0.027	1	0.870178
			DG vs. DP × single or pair	0	1	0.995702
			Single or pair	0.92	1	0.3375
			Self-identity	6.755	1	0.009349
			DG vs. DP	0.171	1	0.678914
			Genotype	54.526	27	0.001311
		CV of stem diameter	Self-identity × single or pair	1.0475	1	0.3061
			DG vs. DP × single or pair	0.0179	1	0.8937
			Single or pair	2.4866	1	0.1148
			Self-identity	0.8487	1	0.3569
			DG vs. DP	2.0439	1	0.1528
			Genotype	18.9674	27	0.8712
		CV of aboveground fresh weight	Self-identity × single or pair	3.858	1	0.049509
			DG vs. DP × single or pair	0.0353	1	0.850883
			Single or pair	7.6854	1	0.005567
			Self-identity	3.1841	1	0.074358
			DG vs. DP	0.3473	1	0.555622
			Genotype	20.4346	27	0.812031
		CV of root fresh weight	Self-identity × single or pair	3.0145	1	0.08252
			DG vs. DP × single or pair	1.3282	1	0.24912
			Single or pair	4.2929	1	0.03827
			Self-identity	5.896	1	0.01518
			DG vs. DP	4.0197	1	0.04497
			Genotype	22.3993	27	0.71682
