# Supplementary material for: Genotype‐aggregated planting improves yield in Jerusalem artichoke (Helianthus tuberosus) due to self/non‐self‐discrimination
Source: Evol Appl. 2018 Nov 29;12(3):508–18. doi: 10.1111/eva.12735 (PMC6383731; doi:10.1111/eva.12735)
Supplement: Supplementary file 12 [file EVA-12-508-s012.xlsx]

## Sheet: Sheet1
		Supplementary Table 3
		Generalized linear mixed model (GLMM) and Generalized liner model (GLM) analyses of the field experiment with paired plants. CV represents the coefficient of variance.
	Model	Responase variables		Explanationary variables	deviance	d.f	p-value
	GLMM	Height		Self-identity	6.7784	1	0.009227
				DG vs. DP	0.243	1	0.622061
				Pair ID	48.3524	27	0.007011
				Initial weight	0.3628	1	0.54693
		Stem diameter		Self-identity	0.3401	1	0.5598
				DG vs. DP	0.0651	1	0.7986
				Pair ID	28.2874	27	0.3963
				Initial weight	0.4484	1	0.5031
		Aboveground fresh weight		Self-identity	0.1475	1	0.7009
				DG vs. DP	1.9125	1	0.1667
				Pair ID	34.8736	27	0.1421
				Initial weight	2.2051	1	0.1376
		Root fresh weight		Self-identity	0.6987	1	0.40321
				DG vs. DP	7.1183	1	0.00763
				Pair ID	49.7544	27	0.004857
				Initial weight	1.8522	1	0.173523
		Tuber fresh weight		Self-identity	13.6168	1	< 0.001
				DG vs. DP	3.1089	1	0.0778636
				Initial weight	0.851	1	0.356256
		Total fresh weight		Self-identity	9.163	1	0.00247
				DG vs. DP	8.2679	1	0.004035
				Pair ID	106.683	27	2.005e-11
				Initial weight	2.3349	1	0.126505
		Allocation to tuber		Self-identity	23.5072	1	< 0.001
				DG vs. DP	0.3476	1	0.555447
				aboveground weight	1.0343	1	0.30916
				root weight	11.6606	1	0.0006384
				Initial weight	3.1129	1	0.0776765
		Allocation to root		Self-identity	10.7946	1	0.001018
				DG vs. DP	1.2462	1	0.264276
				aboveground weight	1.0792	1	0.298882
				total weight	21.8838	1	< 0.001
				Initial weight	2.8235	1	0.092896
		Allocation to belowground		Self-identity	11.8135	1	0.000588
				DG vs. DP	2.2251	1	0.135783
				aboveground weight	16.8875	1	< 0.001
				total weight	we excluded the explanatory variable from the model because the model did not converged, probably due to the high collinearity.
				Initial weight	0.8378	1	0.360033
	GLM	CV of height		Self-identity	2.02444	1	0.1548
				DG vs. DP	0.04428	1	0.8333
		CV of stem diameter		Self-identity	1.52296	1	0.2172
				DG vs. DP	0.67633	1	0.4109
		CV of aboveground fresh weight		Self-identity	5.8589	1	0.0155
				DG vs. DP	0.0672	1	0.7955
		CV of root fresh weight		Self-identity	8.1413	1	0.004327
				DG vs. DP	0.3411	1	0.559175
