# Supplementary material for: Genotype‐aggregated planting improves yield in Jerusalem artichoke (Helianthus tuberosus) due to self/non‐self‐discrimination
Source: Evol Appl. 2018 Nov 29;12(3):508–18. doi: 10.1111/eva.12735 (PMC6383731; doi:10.1111/eva.12735)
Supplement: Supplementary file 13 [file EVA-12-508-s013.xlsx]

## Sheet: Sheet1
	Supplementary Table 4
	Generalized linear mixed model (GLMM) analysis of the field experiment with group plantings.
	Response variables	Explanationatory variables	deviance	d.f	p-value
	Aboveground fresh weight	type	0.9609	1	0.3269
	Root fresh weight	type	2.3945	1	0.1218
	Tuber fresh weight	type	4.0361	1	0.04454
	Total fresh weight	type	2.5335	1	0.1115
	allocation to tuber	type	6.7135	1	0.0095688
		aboveground weight	14.6005	1	< 0.001
		root weight	7.7502	1	0.0053708
	allocation to root	type	9.7296	1	0.0018132
		aboveground weight	1.124	1	0.289066
		total weight	11.8239	1	0.0005848
	allocation to belowground	type	1.6441	1	0.1998
		aboveground weight	37.4814	1	< 0.001
		total weight	we excluded the explanatory variable from the model because the model did not converged, probably due to the high collinearity.
