# Supplementary material for: Genotype‐aggregated planting improves yield in Jerusalem artichoke (Helianthus tuberosus) due to self/non‐self‐discrimination
Source: Evol Appl. 2018 Nov 29;12(3):508–18. doi: 10.1111/eva.12735 (PMC6383731; doi:10.1111/eva.12735)
Supplement: Supplementary file 14 [file EVA-12-508-s014.xlsx]

## Sheet: Sheet1
		Supplementary Table 5
		Generalized linear mixed model (GLMM) and Generalized liner model (GLM) analyses of the field experiment with single plants. CV represents the coefficient of variance.
		The GLMM were fitted using self-identity (self or non-self), type of non-self (DG or DP) nested in non-self and initial tuber weight as explanatory variables; source population was treated as a random effect.
		The GLM with Guassian distribution were fitted using self-identity and type of non-self (DG or DP) nested in non-self as explanatory variables.
	Model	Responase variables		Explanationary variables	deviance	d.f	p-value
	GLMM	Height		Self-identity	3.8185	1	0.05069
				DG vs. DP	0.0339	1	0.85393
				Initial weight	0.3235	1	0.56951
		Stem diameter		Self-identity	11.6936	1	0.0006272
				DG vs. DP	0.0118	1	0.913557
				Initial weight	5.8531	1	0.0155497
		Aboveground fresh weight		Self-identity	0.5051	1	0.4772
				DG vs. DP	1.2165	1	0.2701
				Initial weight	0.6248	1	0.4293
		Root fresh weight		Self-identity	1.9056	1	0.16745
				DG vs. DP	1.8965	1	0.16847
				Initial weight	4.2853	1	0.03844
		Tuber fresh weight		Self-identity	0.0392	1	0.8431
				DG vs. DP	0.0013	1	0.9709
				Initial weight	0.1682	1	0.6817
		Total fresh weight		Self-identity	0.0175	1	0.8947
				DG vs. DP	0.4765	1	0.49
				Initial weight	0.233	1	0.6293
		allocation to tuber		Self-identity	0.1847	1	0.66733
				DG vs. DP	2.5253	1	0.11203
				aboveground weight	5.2337	1	0.02215
				root weight	24.6249	1	6.965e-07
				Initial weight	1.0624	1	0.30268
		allocation to root		Self-identity	2.5986	1	0.106955
				DG vs. DP	3.4048	1	0.0650082
				aboveground weight	11.3059	1	0.0007726
				total weight	38.7996	1	4.696e-10
				Initial weight	6.4161	1	0.0113092
		allocation to belowground		Self-identity	0.4522	1	0.501311
				DG vs. DP	0.1806	1	0.670864
				aboveground weight	11.0839	1	0.0008708
				total weight
				Initial weight	0.2264	1	0.634197
	GLM	CV of height		Self-identity	2.61392	1	0.1059
				DG vs. DP	0.07748	1	0.7807
		CV of stem diameter		Self-identity	0.01134	1	0.9152
				DG vs. DP	2.65181	1	0.1034
		CV of aboveground fresh weight		Self-identity	0.3131	1	0.57577
				DG vs. DP	6.5199	1	0.01067
		CV of root fresh weight		Self-identity	0.02898	1	0.8648
				DG vs. DP	0.54181	1	0.4617
